# Supplementary material for: Picosecond Pulsed Laser Deposition of Metals and Metal Oxides
Source: Materials (Basel). 2023 Sep 22;16(19):6364. doi: 10.3390/ma16196364 (PMC10573754; doi:10.3390/ma16196364)
Supplement: Supplementary file 1 [file materials-16-06364-s001.zip]

Archive with 1 entries (1 files):
- materials-2617644-supplementary.pdf
